# Supplementary material for: Alcohol consumption is associated with reduced creatine levels in the hippocampus of older adults
Source: Psychiatry Res. 2020 Jan 30;295:111019. doi: 10.1016/j.pscychresns.2019.111019 (PMC6961205; doi:10.1016/j.pscychresns.2019.111019)
Supplement: Supplementary file 1 [file mmc1.xml]

<?xml version="1.0" encoding="UTF-8" standalone="no"?><data:data><datasets><author>naiara.demnitz@psych.ox.ac.uk</author><type>0</type><dataset><value>1</value><reason>The authors do not have permission to share data</reason><comments/></dataset></datasets></data:data>
